# Supplementary material for: Impact of introducing procalcitonin testing on antibiotic usage in acute NHS hospitals during the first wave of COVID-19 in the UK: a controlled interrupted time series analysis of organization-level data
Source: J Antimicrob Chemother. 2022 Feb 8;77(4):1189–96. doi: 10.1093/jac/dkac017 (PMC9383456; doi:10.1093/jac/dkac017)
Supplement: dkac017_Supplementary_Data [file dkac017_supplementary_data.zip]

Archive with 2 entries (2 files):
- 21-1474-Supplementary data 2.pdf
- 21-1474-Supplementary data.docx
